# Supplementary material for: Codon Usage Bias Analysis of Citrus Leaf Blotch Virus
Source: Viruses. 2025 Nov 12;17(11):1497. doi: 10.3390/v17111497 (PMC12656731; doi:10.3390/v17111497)
Supplement: Supplementary file 1 [file viruses-17-01497-s001.zip]

Archive with 4 entries (4 files):
- viruses-3955898-Table S1. Metadata for theCLBV isolates used in this study..xlsx
- viruses-3955898-Table S2. Details the nucleotide composition at synonymous third codon positions of CLBV coding sequences..xlsx
- viruses-3955898-Table S3. RSCU values of CLBV coding regions across host-associated sequences sets.xlsx
- viruses-3955898-Table S4. Dinucleotide analysis.xlsx
