# Supplementary material for: Codon Usage Bias Analysis of Citrus Leaf Blotch Virus
Source: Viruses. 2025 Nov 12;17(11):1497. doi: 10.3390/v17111497 (PMC12656731; doi:10.3390/v17111497)
Supplement: Supplementary file 1 [file viruses-17-01497-s001.zip › viruses-3955898-Table S1. Metadata for theCLBV isolates used in this study..xlsx]

## Sheet: 附表1
AC number	Isolation	Host	Country	Collection data	Availabel online
LC717799	LM1	Citrus limon	South Korea	2022-06-01	2022-09-03
MT078932	Ndo1	Nandina domestica	Japan	unknown	2021-01-11
MT767171	ML	mulberry	China	2019/	2020-10-12
MT038390	0521612/CA_BL	Citrus latifolia Tan	USA	2017/7-2018/1	2020-07-07
MG604237	unknown	Actinidia chinensis	China	2015-05-13	2018-10-16
MF784856	FJ72-1	Citrus sinensis	China	2017-04-03	2018-02-06
MF784855	BT1	Citrus sinensis(Bingtangcheng)	China	2017-04-03	2018-02-06
MF784854	YR1	Citrus hybrid cultivar Yura Wase	China	2017-04-03	2018-02-06
MF784853	LH0702	Citrus nobilis cultivar Reikou	China	2017-04-03	2018-02-06
KR023647	Prunus	Sweetcherry	China	2014-12-01	2017-04-01
JN900477	M3-A	Actinidia	New Zealand(China)	2004-05-01	2013-08-08
EU857540	NZ_G78	Poncirus trifoliata x Citrus sinensis	New Zealand	2007-07-01	2010-08-26
EU857539	NZ_G18	Citrus limon	New Zealand	2007-07-01	2010-08-26
AJ318061	SRA-153	Citrus	France	unknown	2008-12-05
OP971103	MA	mulberry	China	2022-07-13	2023-05-23
OP751940	Vib	Viburnum lentago	South Korea	2022-06-30	2023-05-15
LC758584	CNU_WC	Citrus unshiu	South Korea	2022-08-22	2023-03-08
LC758583	CNU_JC	Citrus unshiu	South Korea	2022-08-22	2023-03-08
MW713063	CLBV-PY2	Malus domestica 'Fuji'	China	2017-08-01	2022-07-23
MW713062	CLBV-PY1	Malus domestica 'Fuji'	China	2017-08-01	2022-07-23
MN495980	GXZG-1	Citrus	China	2019/	2020-05-31
MH427034	HZ	Actinidia	China	2017-11-23	2019-06-04
MH427033	XL	Actinidia	China	2017-11-23	2019-06-04
MK135436	MX	Actinidia	China	2017-11-23	2019-03-01
FJ009367	DMV-932	Citrus reticulata x Citrus sinensis (Dweet tangor)	USA	2006-06-01	2010-09-27
MT863785	JX	Citrus sinensis	China	2017-05-02	2021-10-31
MH558590	CN-2	citrus cv. Haruka	China	2017-10-01	2021-01-11
OR855671	CLBV-SD	Malus domestica	China, Shandong	2021/	2024-02-20
OR838782	CLBV-Cu2_9CV	Washington Navel	Croatia	2023-02-01	2023-12-06
OK513348	ZZ29-24	Actinidia	China	2023-05-01	2023-12-01
OK513347	ZZ26-2	Actinidia	China	2018-05-01	2023-10-01
OK513341	XL8-11	Actinidia	China	2019-05-01	2023-10-01
OK513340	XL7-11	Actinidia	China	2019-05-01	2023-10-01
OK513339	XL6-2	Actinidia	China	2019-05-01	2023-10-01
OK513338	XL6-1	Actinidia	China	2019-05-01	2023-10-01
OK513337	XL5-6	Actinidia	China	2019-05-01	2023-10-01
OK513336	XL2-14	Actinidia	China	2018-05-01	2023-10-01
OK513335	XL1-9	Actinidia	China	2019-05-01	2023-10-01
OK513332	XL2-10	Actinidia	China	2018-05-01	2023-10-01
OK513331	XL41-13	Actinidia	China	2019-05-01	2023-10-01
OK513330	XL37-118	Actinidia	China	2019-05-01	2023-10-01
OK513329	XL15-14	Actinidia	China	2019-05-01	2023-10-01
OK513328	MX-8-4-RC	Actinidia	China	2019-05-01	2023-10-27
OK513327	MX-8-4	Actinidia	China	2018-05-01	2023-10-27
OK513326	CG-3	Actinidia	China	2019-05-01	2023-10-27
OK513325	B2A-3-RC	Actinidia	China	2019-05-01	2023-10-27
OK513324	B1A-6-RC	Actinidia	China	2018-05-01	2023-10-27
OK513323	B1A-1-RC	Actinidia	China	2018-05-01	2023-10-27
OK513322	A4A-4	Actinidia	China	2018-05-01	2023-10-27
OK513321	A3A-C	Actinidia	China	2018-05-01	2023-10-27
OK513320	B1A-2-RC	Actinidia	China	2018-05-01	2023-10-27
OK513349	ZZ30-26	Actinidia	China	2018-05-01	2023-10-27
OR766026	For	Forsythia viridissima	China	2020-08-11	2024-06-04
OL871235	Seogwipo	Citurs reticulata	South Korea	2021-07-01	2022-05-29
MH144344	unknow	citrus cv. Haruka	China	2018-03-28	2021-01-11
MG572236	HBYD	Citrus sinensis	China	2017-04-15	2018-07-31
