# Supplementary material for: Codon Usage Bias Analysis of Citrus Leaf Blotch Virus
Source: Viruses. 2025 Nov 12;17(11):1497. doi: 10.3390/v17111497 (PMC12656731; doi:10.3390/v17111497)
Supplement: Supplementary file 1 [file viruses-17-01497-s001.zip › viruses-3955898-Table S2. Details the nucleotide composition at synonymous third codon positions of CLBV coding sequences..xlsx]

## Sheet: Nucleic acid composition
CP nucleic acid composition														MP nucleic acid composition														Poly-Protein nucleic acid composition
ID	A%	G%	C%	U%	A3%	C3%	G3%	U3%	GC1	GC2	GC3	GC12		ID	A%	G%	C%	U%	A3%	C3%	G3%	U3%	GC1	GC2	GC3	GC12		ID	A%	G%	C%	U%	A3%	C3%	G3%	U3%	GC1	GC2	GC3	GC12
AJ318061_CP	34.6154	22.5275	19.0476	23.8095	32.967	17.8571	19.5055	29.6703	46.978	40.3846	37.3626	43.6813		AJ318061_MP	32.7824	24.5179	17.6309	25.0689	30.303	15.7025	23.416	30.5785	49.0358	38.292	39.1185	43.6639		AJ318061_RP	31.2447	21.9052	17.4393	29.4108	27.1014	19.3581	20.1732	33.3673	45.2878	33.2145	39.5313	39.2511
EU857539_CP	34.8901	21.978	18.6813	24.4505	32.967	17.033	19.2308	30.7692	45.8791	39.8352	36.2637	42.8572		EU857539_MP	32.2314	25.4362	17.539	24.7934	27.8237	15.978	26.7218	29.4766	48.4848	37.741	42.6997	43.1129		EU857539_RP	30.956	22.0411	17.66	29.3428	26.2863	20.0204	20.5807	33.1126	45.2878	33.2145	40.6011	39.2511
EU857540_CP	34.2491	22.7106	18.8645	24.1758	31.5934	17.5824	20.3297	30.4945	46.7033	40.1099	37.9121	43.4066		EU857540_MP	32.1396	25.1607	17.4472	25.2525	27.8237	15.7025	25.8953	30.5785	48.7603	37.4656	41.5978	43.1129		EU857540_RP	31.2277	21.9222	17.5921	29.2579	27.5089	19.5619	19.8166	33.1126	45.6444	33.5201	39.3785	39.5823
FJ009367_CP	34.7985	22.3443	19.3223	23.5348	33.2418	18.4066	19.2308	29.1209	47.2527	40.1099	37.6374	43.6813		FJ009367_MP	33.6088	24.1506	17.9982	24.2424	31.6804	17.0799	23.1405	28.0992	48.7603	37.4656	40.2204	43.1129		FJ009367_RP	31.7711	21.3958	17.9487	28.8844	28.3749	20.6826	18.9506	31.9918	45.2878	33.1126	39.6332	39.2002
LC717799_CP	34.4353	22.5895	19.1001	23.8751	31.9559	17.9063	20.3857	29.7521	46.832	39.9449	38.292	43.3884		LC717799_MP	32.7824	24.5179	17.539	25.1607	30.0275	15.427	23.6915	30.854	49.0358	38.0165	39.1185	43.5262		LC717799_RP	31.0919	22.0581	17.3884	29.4617	26.8467	19.6128	20.4279	33.1126	45.2369	33.0616	40.0408	39.1492
LC758583_CP	34.707	22.619	18.7729	23.9011	31.8681	18.1319	20.8791	29.1209	45.3297	39.8352	39.011	42.5825		LC758583_MP	32.6905	24.6097	17.7227	24.977	29.4766	15.978	24.2424	30.303	49.0358	37.741	40.2204	43.3884		LC758583_RP	31.2277	21.8883	17.5412	29.3428	27.1523	19.8166	19.9694	33.0616	45.2878	33.2145	39.786	39.2511
LC758584_CP	35.0685	22.2831	19.1781	23.4703	33.6986	18.9041	18.9041	28.4932	46.5753	40	37.8082	43.2876		LC758584_MP	32.3232	25.1607	17.6309	24.8852	28.0992	15.7025	26.1708	30.0275	48.7603	37.741	41.8733	43.2507		LC758584_RP	31.1938	21.8373	17.8129	29.1561	26.9485	20.377	20.0713	32.6032	45.3897	33.1126	40.4483	39.2511
MF784853_CP	34.3407	22.8022	19.1392	23.7179	31.8681	17.8571	20.6044	29.6703	47.2527	40.1099	38.4615	43.6813		MF784853_MP	32.5987	24.7016	17.3554	25.3444	29.2011	14.876	24.5179	31.405	49.0358	37.741	39.3939	43.3884		MF7848531_RP	31.2447	21.8373	17.6431	29.2749	27.3051	20.0204	19.8675	32.8069	45.4407	33.1126	39.8879	39.2767
MF784854_CP	34.6154	22.5275	19.1392	23.7179	32.4176	18.1319	20.0549	29.3956	46.7033	40.1099	38.1868	43.4066		MF784854_MP	32.5987	24.7934	17.1717	25.4362	28.9256	14.6006	24.7934	31.6804	49.0358	37.4656	39.3939	43.2507		MF784854_RP	31.2277	21.9052	17.5412	29.3259	27.3561	19.6638	19.9694	33.0107	45.6954	33.0107	39.6332	39.353
MF784855_CP	34.6154	22.5275	19.1392	23.7179	32.4176	18.1319	20.0549	29.3956	46.978	39.8352	38.1868	43.4066		MF784855_MP	32.4151	24.8852	17.4472	25.2525	28.6501	15.1515	25.0689	31.1295	49.0358	37.741	40.2204	43.3884		MF784855_RP	31.2107	21.8713	17.6431	29.2749	27.1523	19.9694	20.0204	32.8579	45.5935	32.9598	39.9898	39.2767
MF784856_CP	34.707	22.4359	19.1392	23.7179	32.6923	18.1319	19.7802	29.3956	46.978	39.8352	37.9121	43.4066		MF784856_MP	32.4151	24.8852	17.4472	25.2525	28.6501	15.1515	25.0689	31.1295	49.0358	37.741	40.2204	43.3884		MF784856_RP	31.2107	21.8713	17.6261	29.2919	27.2033	19.9185	19.9694	32.9088	45.6444	32.9598	39.8879	39.3021
MG572236_CP	34.6154	22.5275	19.1392	23.7179	32.4176	18.1319	20.0549	29.3956	46.978	39.8352	38.1868	43.4066		MG572236_MP	32.7824	24.5179	17.6309	25.0689	29.4766	15.7025	24.2424	30.5785	48.7603	37.741	39.9449	43.2507		MG572236_RP	31.2617	21.8713	17.5242	29.3428	27.2542	19.8675	20.0204	32.8579	45.3897	32.9088	39.8879	39.1492
MH144344_CP	34.707	23.1685	19.2308	22.8938	33.7912	18.956	20.6044	26.6484	47.8022	39.8352	39.5604	43.8187		MH144344_MP	33.3333	24.4261	18.1818	24.0588	30.5785	19.0083	25.0689	25.3444	45.73	38.0165	44.0771	41.8732		MH144344_RP	31.6598	22.5068	17.5376	28.2958	25.5635	21.5164	20.9016	32.0184	46.6701	31.0451	42.418	38.8576
OL871235_CP	35.8059	21.978	19.3223	22.8938	36.5385	20.0549	17.3077	26.0989	46.1538	40.3846	37.3626	43.2692		OL871235_MP	32.7824	25.2525	17.0799	24.8852	28.9256	15.7025	25.3444	30.0275	47.9339	38.0165	41.0468	42.9752		OR871235_RP	30.5304	22.8936	16.8513	29.7247	25.1762	19.5368	21.7019	33.5851	45.569	32.427	41.2387	38.998
OR838782_CP	34.9862	21.9467	18.8246	24.2424	33.8843	17.6309	17.3554	31.1295	47.3829	39.9449	34.9862	43.6639		OR838782_MP	32.5069	25.0689	17.3554	25.0689	28.9256	15.1515	25.6198	30.303	49.0358	37.4656	40.7713	43.2507		OR838782_RP	31.4145	21.7185	17.4733	29.3938	27.5599	19.46	19.6638	33.3164	45.2369	33.2145	39.1238	39.2257
MN495980_CP	34.6154	22.5275	19.2308	23.6264	32.4176	18.4066	20.0549	29.1209	46.978	39.8352	38.4615	43.4066		MN495980_MP	32.7824	24.5179	17.6309	25.0689	29.7521	15.7025	23.9669	30.5785	49.0358	37.741	39.6694	43.3884		MN495980_RP	31.3296	21.7694	17.4223	29.4787	27.458	19.6638	19.7657	33.1126	45.2878	32.8579	39.4294	39.0729
MT038390_CP	34.7985	22.3443	18.6813	24.1758	32.6923	17.3077	19.5055	30.4945	46.1538	40.1099	36.8132	43.1319		MT038390_MP	32.2314	25.4362	17.539	24.7934	27.8237	15.7025	26.7218	29.7521	49.0358	37.4656	42.4242	43.2507		MT038390_RP	31.0409	21.9392	17.5072	29.5127	26.4901	19.7147	20.2751	33.5201	45.0841	33.2654	39.9898	39.1748
MT863785_CP	34.7985	22.4359	18.956	23.8095	33.5165	18.1319	19.2308	29.1209	46.7033	40.1099	37.3626	43.4066		MT863785_MP	32.966	24.4261	17.539	25.0689	30.303	15.7025	23.6915	30.303	48.7603	37.741	39.3939	43.2507		MT863785_RP	31.2617	21.8373	17.5751	29.3259	27.1523	19.6638	19.9694	33.2145	45.3388	33.2654	39.6332	39.3021
OR855671_CP	34.9817	22.4359	17.4908	25.0916	32.4176	15.3846	19.5055	32.6923	44.2308	40.6593	34.8901	42.4451		OR855671_MP	33.1497	25.2525	17.9063	23.6915	30.303	18.4573	24.5179	26.7218	48.4848	38.0165	42.9752	43.2507		OR855671_RP	30.7305	22.67	17.8841	28.7154	25.5919	21.5113	21.1083	31.7884	46.0453	32.9975	42.6196	39.5214
MW713063_CP	34.3407	22.5275	18.0403	25.0916	30.7692	17.033	20.8791	31.3187	44.7802	39.011	37.9121	41.8956		MW713063_MP	33.2415	25.1607	17.6309	23.9669	30.0275	18.7328	24.5179	26.7218	47.3829	37.741	43.2507	42.5619		MW713063_RP	30.6284	22.7823	17.8427	28.7466	25.3024	21.8246	21.4214	31.4516	45.5645	33.0645	43.246	39.3145
JN900477_CP	34.0761	23.0269	19.2201	23.6769	31.1978	19.2201	20.3343	29.2479	47.0752	40.1114	39.5543	43.5933		JN900477_MP	33.0579	25.0689	17.9982	23.8751	29.2011	17.3554	24.7934	28.6501	49.3113	37.741	42.1488	43.5262		JN900477_RP	30.4997	23.0215	17.5721	28.9068	26.1066	20.8249	20.7746	32.2938	46.2274	33.9537	41.5996	40.0906
MH427033_CP	33.9744	22.9853	18.5897	24.4505	29.3956	17.3077	21.7033	31.5934	45.6044	40.1099	39.011	42.8572		MH427033_MP	32.7824	25.3444	16.9881	24.8852	28.9256	15.7025	25.3444	30.0275	47.6584	38.292	41.0468	42.9752		MH427033_RP	30.48	22.9272	16.952	29.6408	25.0755	19.7885	21.7019	33.434	45.6697	32.4773	41.4904	39.0735
OK513320_CP	34.0659	22.8938	18.5897	24.4505	29.3956	17.3077	21.7033	31.5934	45.6044	39.8352	39.011	42.7198		MH427034_MP	33.2415	24.977	17.2635	24.5179	30.303	15.7025	24.2424	29.7521	48.7603	38.0165	39.9449	43.3884		MH427034_RP	30.6982	22.7425	17.5227	29.0366	25.8308	21.3998	20.9466	31.8228	45.6193	32.8298	42.3464	39.2246
OK513321_CP	34.1575	22.8022	18.5897	24.4505	29.6703	17.3077	21.4286	31.5934	45.6044	39.8352	38.7363	42.7198		OK513320_MP	32.6905	25.3444	17.0799	24.8852	28.9256	15.7025	25.3444	30.0275	47.9339	38.292	41.0468	43.1129		OK513320_RP	30.4968	22.9439	16.8345	29.7247	25.2266	19.4361	21.6516	33.6858	45.6193	32.6284	41.0876	39.1239
OK513322_CP	34.0659	22.8938	18.5897	24.4505	29.3956	17.3077	21.7033	31.5934	45.6044	39.8352	39.011	42.7198		OK513321_MP	33.1497	24.977	16.9881	24.8852	30.303	15.427	24.2424	30.0275	47.9339	38.292	39.6694	43.1129		OK513321_RP	30.6647	22.8265	17.0191	29.4898	25.4783	19.9899	21.3998	33.1319	45.6193	32.5277	41.3897	39.0735
OK513323_CP	34.0659	23.0769	18.6813	24.1758	31.044	17.5824	21.1538	30.2198	45.8791	40.6593	38.7363	43.2692		OK513322_MP	32.6905	25.3444	17.0799	24.8852	28.9256	15.7025	25.3444	30.0275	47.9339	38.292	41.0468	43.1129		OK513322_RP	30.4968	22.9439	16.9352	29.624	25.2266	19.7382	21.6516	33.3837	45.6193	32.6284	41.3897	39.1239
OK513324_CP	33.9744	22.9853	18.6813	24.359	29.3956	17.5824	21.7033	31.3187	45.6044	40.1099	39.2857	42.8572		OK513323_MP	33.3333	24.7934	17.7227	24.1506	30.303	17.0799	23.9669	28.6501	48.4848	38.0165	41.0468	43.2507		OK513323_RP	30.6647	22.7761	17.4723	29.0869	25.9315	21.2991	20.9466	31.8228	45.6697	32.8298	42.2457	39.2497
OK513325_CP	33.9744	22.9853	18.5897	24.4505	29.3956	17.3077	21.7033	31.5934	45.6044	40.1099	39.011	42.8572		OK513324_MP	32.7824	25.3444	16.8962	24.977	28.9256	15.427	25.3444	30.303	47.6584	38.292	40.7713	42.9752		OK513324_RP	30.4968	22.9272	16.9688	29.6073	25.1259	19.8389	21.7019	33.3333	45.6697	32.4773	41.5408	39.0735
OK513326_CP	34.0659	22.8938	18.5897	24.4505	29.3956	17.3077	21.7033	31.5934	45.6044	39.8352	39.011	42.7198		OK513325_MP	32.7824	25.3444	16.9881	24.8852	28.9256	15.7025	25.3444	30.0275	47.6584	38.292	41.0468	42.9752		OK513325_RP	30.5304	22.8768	16.9352	29.6576	25.2769	19.7382	21.5509	33.434	45.6193	32.5277	41.289	39.0735
OK513327_CP	34.1575	22.8022	18.5897	24.4505	29.3956	17.3077	21.7033	31.5934	45.3297	39.8352	39.011	42.5825		OK513326_MP	32.6905	25.3444	17.1717	24.7934	28.9256	15.978	25.3444	29.7521	47.9339	38.292	41.3223	43.1129		OK513326_RP	30.5304	22.9104	16.8849	29.6744	25.2769	19.6375	21.6012	33.4844	45.569	32.578	41.2387	39.0735
OK513328_CP	34.1575	22.8022	18.5897	24.4505	29.3956	17.3077	21.7033	31.5934	45.3297	39.8352	39.011	42.5825		OK513327_MP	32.8742	25.1607	17.1717	24.7934	29.4766	15.978	24.7934	29.7521	47.9339	38.292	40.7713	43.1129		OK513327_RP	30.4297	22.9943	16.8849	29.6912	25.1762	19.5871	21.6516	33.5851	45.72	32.6788	41.2387	39.1994
OK513329_CP	34.0659	22.8938	18.5897	24.4505	29.3956	17.3077	21.7033	31.5934	45.6044	39.8352	39.011	42.7198		OK513328_MP	32.8742	25.1607	17.1717	24.7934	29.4766	15.978	24.7934	29.7521	47.9339	38.292	40.7713	43.1129		OK513328_RP	30.4297	22.9943	16.8849	29.6912	25.1762	19.5871	21.6516	33.5851	45.72	32.6788	41.2387	39.1994
OK513330_CP	34.0659	22.8938	18.4982	24.5421	29.3956	17.033	21.7033	31.8681	45.6044	39.8352	38.7363	42.7198		OK513329_MP	32.6905	25.3444	17.0799	24.8852	28.9256	15.7025	25.3444	30.0275	47.9339	38.292	41.0468	43.1129		OK513329_RP	30.4968	22.9439	16.9352	29.624	25.1762	19.6878	21.7019	33.434	45.6697	32.578	41.3897	39.1239
OK513331_CP	34.0659	22.8938	18.6813	24.359	29.3956	17.5824	21.7033	31.3187	45.6044	39.8352	39.2857	42.7198		OK513330_MP	32.7824	25.1607	17.0799	24.977	29.2011	15.7025	25.0689	30.0275	47.6584	38.292	40.7713	42.9752		OK513330_RP	30.48	22.9607	16.8513	29.708	25.0755	19.4864	21.8026	33.6354	45.569	32.578	41.289	39.0735
OK513332_CP	34.0659	22.8938	18.5897	24.4505	29.6703	17.3077	21.4286	31.5934	45.6044	40.1099	38.7363	42.8572		OK513331_MP	32.5069	25.6198	16.9881	24.8852	28.9256	15.427	25.3444	30.303	48.4848	38.5675	40.7713	43.5262		OK513331_RP	30.5472	22.9104	16.952	29.5905	25.3273	19.6375	21.6516	33.3837	45.6193	32.6788	41.289	39.1491
OK513335_CP	34.0659	22.8938	18.5897	24.4505	29.3956	17.3077	21.7033	31.5934	45.6044	39.8352	39.011	42.7198		OK513332_MP	32.6905	25.3444	17.1717	24.7934	28.9256	15.978	25.3444	29.7521	47.9339	38.292	41.3223	43.1129		OK513332_RP	30.4465	23.0111	16.8849	29.6576	25.1762	19.5871	21.7019	33.5347	45.7704	32.6284	41.289	39.1994
OK513336_CP	33.8828	23.0769	18.6813	24.359	29.1209	17.5824	21.978	31.3187	45.6044	40.1099	39.5604	42.8572		OK513335_MP	32.7824	25.2525	17.0799	24.8852	29.2011	15.7025	25.0689	30.0275	47.9339	38.292	40.7713	43.1129		OK513335_RP	30.5304	22.9104	16.9184	29.6408	25.2266	19.6375	21.6516	33.4844	45.5186	32.6788	41.289	39.0987
OK513337_CP	34.1575	22.8022	18.4982	24.5421	29.3956	17.033	21.7033	31.8681	45.3297	39.8352	38.7363	42.5825		OK513336_MP	32.5069	25.528	17.1717	24.7934	28.9256	15.978	25.3444	29.7521	48.2094	38.5675	41.3223	43.3885		OK513336_RP	30.4465	22.9943	16.9856	29.5737	25.1259	19.8389	21.8026	33.2326	45.6193	32.6788	41.6415	39.1491
OK513338_CP	34.0659	22.8938	18.5897	24.4505	29.6703	17.3077	21.4286	31.5934	45.6044	40.1099	38.7363	42.8572		OK513337_MP	32.6905	25.3444	17.0799	24.8852	28.9256	15.7025	25.3444	30.0275	47.9339	38.292	41.0468	43.1129		OK513337_RP	30.5136	22.9607	16.8681	29.6576	25.1762	19.5871	21.7019	33.5347	45.569	32.6284	41.289	39.0987
OK513339_CP	34.4322	22.8938	18.7729	23.9011	31.8681	17.033	20.8791	30.2198	46.4286	40.6593	37.9121	43.544		OK513338_MP	32.7824	25.3444	16.8962	24.977	28.9256	15.427	25.3444	30.303	47.6584	38.292	40.7713	42.9752		OK513338_RP	30.5136	22.9272	16.952	29.6073	25.1259	19.7885	21.7019	33.3837	45.6697	32.4773	41.4904	39.0735
OK513340_CP	34.0659	22.8938	18.5897	24.4505	29.3956	17.3077	21.7033	31.5934	45.6044	39.8352	39.011	42.7198		OK513339_MP	33.3333	24.8852	17.539	24.2424	30.303	16.8044	24.2424	28.6501	48.4848	37.741	41.0468	43.1129		OK513339_RP	30.6311	22.86	17.4387	29.0702	25.6798	21.0977	21.3494	31.8731	45.6193	32.8298	42.4471	39.2246
OK513341_CP	33.9744	22.9853	18.6813	24.359	29.1209	17.5824	21.978	31.3187	45.6044	39.8352	39.5604	42.7198		OK513340_MP	32.7824	25.2525	17.0799	24.8852	29.2011	15.7025	25.0689	30.0275	47.9339	38.292	40.7713	43.1129		OK513340_RP	30.4968	22.8936	16.8681	29.7415	25.1762	19.4864	21.6516	33.6858	45.6193	32.5277	41.138	39.0735
OK513347_CP	34.0659	23.0769	18.5897	24.2674	30.7692	17.3077	21.4286	30.4945	45.8791	40.3846	38.7363	43.1319		OK513341_MP	32.6905	25.3444	17.0799	24.8852	28.9256	15.7025	25.3444	30.0275	47.9339	38.292	41.0468	43.1129		OK513341_RP	30.48	22.9439	16.952	29.624	25.2266	19.7885	21.6012	33.3837	45.6193	32.6788	41.3897	39.1491
OK513348_CP	33.9744	22.9853	18.5897	24.4505	29.3956	17.3077	21.7033	31.5934	45.6044	40.1099	39.011	42.8572		OK513347_MP	33.3333	24.8852	17.4472	24.3343	30.5785	16.2534	23.9669	29.2011	48.4848	38.292	40.2204	43.3884		OK513347_RP	30.715	22.7257	17.4387	29.1205	25.8308	21.0977	20.997	32.0745	45.6193	32.7795	42.0947	39.1994
MH427034_CP	34.0659	23.0769	18.6813	24.1758	30.7692	17.5824	21.4286	30.2198	45.8791	40.3846	39.011	43.1319		OK513348_MP	32.7824	25.3444	16.9881	24.8852	28.9256	15.7025	25.3444	30.0275	47.6584	38.292	41.0468	42.9752		OK513348_RP	30.48	22.9439	16.9184	29.6576	25.1259	19.7382	21.7019	33.434	45.6697	32.4773	41.4401	39.0735
OK513349_CP	34.1575	22.8022	18.5897	24.4505	29.6703	17.3077	21.4286	31.5934	45.6044	39.8352	38.7363	42.7198		OK513349.1_MP	32.7824	25.2525	17.0799	24.8852	28.9256	15.7025	25.3444	30.0275	47.9339	38.0165	41.0468	42.9752		OK513349_RP	30.5304	22.8936	16.8513	29.7247	25.1762	19.5368	21.7019	33.5851	45.569	32.427	41.2387	38.998
Average	34.3608	22.7248	18.7598	24.1545	31.0791	17.6489	20.737	30.535	46.0573	40.0108	38.3859	43.034		Average	32.7924	25.0649	17.3414	24.8014	29.3089	15.966	24.9311	29.794	48.2932	38.0285	40.8971	43.1608		Average	30.8085	22.5279	17.2638	29.3998	25.9852	20.0135	20.9694	33.0319	45.5879	32.8044	40.9829	39.1962

## Sheet: Poly-Potein acid composition
Poly-Protein nucleic acid composition
ID	A%	G%	C%	U%	A3%	C3%	G3%	U3%	GC1	GC2	GC3	GC12
AJ318061_RP	31.2447	21.9052	17.4393	29.4108	27.1014	19.3581	20.1732	33.3673	45.2878	33.2145	39.5313	39.2511
EU857539_RP	30.956	22.0411	17.66	29.3428	26.2863	20.0204	20.5807	33.1126	45.2878	33.2145	40.6011	39.2511
EU857540_RP	31.2277	21.9222	17.5921	29.2579	27.5089	19.5619	19.8166	33.1126	45.6444	33.5201	39.3785	39.5823
FJ009367_RP	31.7711	21.3958	17.9487	28.8844	28.3749	20.6826	18.9506	31.9918	45.2878	33.1126	39.6332	39.2002
LC717799_RP	31.0919	22.0581	17.3884	29.4617	26.8467	19.6128	20.4279	33.1126	45.2369	33.0616	40.0408	39.1492
LC758583_RP	31.2277	21.8883	17.5412	29.3428	27.1523	19.8166	19.9694	33.0616	45.2878	33.2145	39.786	39.2511
LC758584_RP	31.1938	21.8373	17.8129	29.1561	26.9485	20.377	20.0713	32.6032	45.3897	33.1126	40.4483	39.2511
MF7848531_RP	31.2447	21.8373	17.6431	29.2749	27.3051	20.0204	19.8675	32.8069	45.4407	33.1126	39.8879	39.2767
MF784854_RP	31.2277	21.9052	17.5412	29.3259	27.3561	19.6638	19.9694	33.0107	45.6954	33.0107	39.6332	39.353
MF784855_RP	31.2107	21.8713	17.6431	29.2749	27.1523	19.9694	20.0204	32.8579	45.5935	32.9598	39.9898	39.2767
MF784856_RP	31.2107	21.8713	17.6261	29.2919	27.2033	19.9185	19.9694	32.9088	45.6444	32.9598	39.8879	39.3021
MG572236_RP	31.2617	21.8713	17.5242	29.3428	27.2542	19.8675	20.0204	32.8579	45.3897	32.9088	39.8879	39.1492
MH144344_RP	31.6598	22.5068	17.5376	28.2958	25.5635	21.5164	20.9016	32.0184	46.6701	31.0451	42.418	38.8576
OR871235_RP	30.5304	22.8936	16.8513	29.7247	25.1762	19.5368	21.7019	33.5851	45.569	32.427	41.2387	38.998
OR838782_RP	31.4145	21.7185	17.4733	29.3938	27.5599	19.46	19.6638	33.3164	45.2369	33.2145	39.1238	39.2257
MN495980_RP	31.3296	21.7694	17.4223	29.4787	27.458	19.6638	19.7657	33.1126	45.2878	32.8579	39.4294	39.0729
MT038390_RP	31.0409	21.9392	17.5072	29.5127	26.4901	19.7147	20.2751	33.5201	45.0841	33.2654	39.9898	39.1748
MT863785_RP	31.2617	21.8373	17.5751	29.3259	27.1523	19.6638	19.9694	33.2145	45.3388	33.2654	39.6332	39.3021
OR855671_RP	30.7305	22.67	17.8841	28.7154	25.5919	21.5113	21.1083	31.7884	46.0453	32.9975	42.6196	39.5214
MW713063_RP	30.6284	22.7823	17.8427	28.7466	25.3024	21.8246	21.4214	31.4516	45.5645	33.0645	43.246	39.3145
JN900477_RP	30.4997	23.0215	17.5721	28.9068	26.1066	20.8249	20.7746	32.2938	46.2274	33.9537	41.5996	40.0906
MH427033_RP	30.48	22.9272	16.952	29.6408	25.0755	19.7885	21.7019	33.434	45.6697	32.4773	41.4904	39.0735
MH427034_RP	30.6982	22.7425	17.5227	29.0366	25.8308	21.3998	20.9466	31.8228	45.6193	32.8298	42.3464	39.2246
OK513320_RP	30.4968	22.9439	16.8345	29.7247	25.2266	19.4361	21.6516	33.6858	45.6193	32.6284	41.0876	39.1239
OK513321_RP	30.6647	22.8265	17.0191	29.4898	25.4783	19.9899	21.3998	33.1319	45.6193	32.5277	41.3897	39.0735
OK513322_RP	30.4968	22.9439	16.9352	29.624	25.2266	19.7382	21.6516	33.3837	45.6193	32.6284	41.3897	39.1239
OK513323_RP	30.6647	22.7761	17.4723	29.0869	25.9315	21.2991	20.9466	31.8228	45.6697	32.8298	42.2457	39.2497
OK513324_RP	30.4968	22.9272	16.9688	29.6073	25.1259	19.8389	21.7019	33.3333	45.6697	32.4773	41.5408	39.0735
OK513325_RP	30.5304	22.8768	16.9352	29.6576	25.2769	19.7382	21.5509	33.434	45.6193	32.5277	41.289	39.0735
OK513326_RP	30.5304	22.9104	16.8849	29.6744	25.2769	19.6375	21.6012	33.4844	45.569	32.578	41.2387	39.0735
OK513327_RP	30.4297	22.9943	16.8849	29.6912	25.1762	19.5871	21.6516	33.5851	45.72	32.6788	41.2387	39.1994
OK513328_RP	30.4297	22.9943	16.8849	29.6912	25.1762	19.5871	21.6516	33.5851	45.72	32.6788	41.2387	39.1994
OK513329_RP	30.4968	22.9439	16.9352	29.624	25.1762	19.6878	21.7019	33.434	45.6697	32.578	41.3897	39.1239
OK513330_RP	30.48	22.9607	16.8513	29.708	25.0755	19.4864	21.8026	33.6354	45.569	32.578	41.289	39.0735
OK513331_RP	30.5472	22.9104	16.952	29.5905	25.3273	19.6375	21.6516	33.3837	45.6193	32.6788	41.289	39.1491
OK513332_RP	30.4465	23.0111	16.8849	29.6576	25.1762	19.5871	21.7019	33.5347	45.7704	32.6284	41.289	39.1994
OK513335_RP	30.5304	22.9104	16.9184	29.6408	25.2266	19.6375	21.6516	33.4844	45.5186	32.6788	41.289	39.0987
OK513336_RP	30.4465	22.9943	16.9856	29.5737	25.1259	19.8389	21.8026	33.2326	45.6193	32.6788	41.6415	39.1491
OK513337_RP	30.5136	22.9607	16.8681	29.6576	25.1762	19.5871	21.7019	33.5347	45.569	32.6284	41.289	39.0987
OK513338_RP	30.5136	22.9272	16.952	29.6073	25.1259	19.7885	21.7019	33.3837	45.6697	32.4773	41.4904	39.0735
OK513339_RP	30.6311	22.86	17.4387	29.0702	25.6798	21.0977	21.3494	31.8731	45.6193	32.8298	42.4471	39.2246
OK513340_RP	30.4968	22.8936	16.8681	29.7415	25.1762	19.4864	21.6516	33.6858	45.6193	32.5277	41.138	39.0735
OK513341_RP	30.48	22.9439	16.952	29.624	25.2266	19.7885	21.6012	33.3837	45.6193	32.6788	41.3897	39.1491
OK513347_RP	30.715	22.7257	17.4387	29.1205	25.8308	21.0977	20.997	32.0745	45.6193	32.7795	42.0947	39.1994
OK513348_RP	30.48	22.9439	16.9184	29.6576	25.1259	19.7382	21.7019	33.434	45.6697	32.4773	41.4401	39.0735
OK513349_RP	30.5304	22.8936	16.8513	29.7247	25.1762	19.5368	21.7019	33.5851	45.569	32.427	41.2387	38.998
Average	30.8085	22.5279	17.2638	29.3998	25.9852	20.0135	20.9694	33.0319	45.5879	32.8044	40.9829	39.1962

## Sheet: MP nucleic acid composition
MP nucleic acid composition
ID	A%	G%	C%	U%	A3%	C3%	G3%	U3%	GC1	GC2	GC3	GC12
AJ318061_MP	32.7824	24.5179	17.6309	25.0689	30.303	15.7025	23.416	30.5785	49.0358	38.292	39.1185	43.6639
EU857539_MP	32.2314	25.4362	17.539	24.7934	27.8237	15.978	26.7218	29.4766	48.4848	37.741	42.6997	43.1129
EU857540_MP	32.1396	25.1607	17.4472	25.2525	27.8237	15.7025	25.8953	30.5785	48.7603	37.4656	41.5978	43.1129
FJ009367_MP	33.6088	24.1506	17.9982	24.2424	31.6804	17.0799	23.1405	28.0992	48.7603	37.4656	40.2204	43.1129
LC717799_MP	32.7824	24.5179	17.539	25.1607	30.0275	15.427	23.6915	30.854	49.0358	38.0165	39.1185	43.5262
LC758583_MP	32.6905	24.6097	17.7227	24.977	29.4766	15.978	24.2424	30.303	49.0358	37.741	40.2204	43.3884
LC758584_MP	32.3232	25.1607	17.6309	24.8852	28.0992	15.7025	26.1708	30.0275	48.7603	37.741	41.8733	43.2507
MF784853_MP	32.5987	24.7016	17.3554	25.3444	29.2011	14.876	24.5179	31.405	49.0358	37.741	39.3939	43.3884
MF784854_MP	32.5987	24.7934	17.1717	25.4362	28.9256	14.6006	24.7934	31.6804	49.0358	37.4656	39.3939	43.2507
MF784855_MP	32.4151	24.8852	17.4472	25.2525	28.6501	15.1515	25.0689	31.1295	49.0358	37.741	40.2204	43.3884
MF784856_MP	32.4151	24.8852	17.4472	25.2525	28.6501	15.1515	25.0689	31.1295	49.0358	37.741	40.2204	43.3884
MG572236_MP	32.7824	24.5179	17.6309	25.0689	29.4766	15.7025	24.2424	30.5785	48.7603	37.741	39.9449	43.2507
MH144344_MP	33.3333	24.4261	18.1818	24.0588	30.5785	19.0083	25.0689	25.3444	45.73	38.0165	44.0771	41.8732
OL871235_MP	32.7824	25.2525	17.0799	24.8852	28.9256	15.7025	25.3444	30.0275	47.9339	38.0165	41.0468	42.9752
OR838782_MP	32.5069	25.0689	17.3554	25.0689	28.9256	15.1515	25.6198	30.303	49.0358	37.4656	40.7713	43.2507
MN495980_MP	32.7824	24.5179	17.6309	25.0689	29.7521	15.7025	23.9669	30.5785	49.0358	37.741	39.6694	43.3884
MT038390_MP	32.2314	25.4362	17.539	24.7934	27.8237	15.7025	26.7218	29.7521	49.0358	37.4656	42.4242	43.2507
MT863785_MP	32.966	24.4261	17.539	25.0689	30.303	15.7025	23.6915	30.303	48.7603	37.741	39.3939	43.2507
OR855671_MP	33.1497	25.2525	17.9063	23.6915	30.303	18.4573	24.5179	26.7218	48.4848	38.0165	42.9752	43.2507
MW713063_MP	33.2415	25.1607	17.6309	23.9669	30.0275	18.7328	24.5179	26.7218	47.3829	37.741	43.2507	42.5619
JN900477_MP	33.0579	25.0689	17.9982	23.8751	29.2011	17.3554	24.7934	28.6501	49.3113	37.741	42.1488	43.5262
MH427033_MP	32.7824	25.3444	16.9881	24.8852	28.9256	15.7025	25.3444	30.0275	47.6584	38.292	41.0468	42.9752
MH427034_MP	33.2415	24.977	17.2635	24.5179	30.303	15.7025	24.2424	29.7521	48.7603	38.0165	39.9449	43.3884
OK513320_MP	32.6905	25.3444	17.0799	24.8852	28.9256	15.7025	25.3444	30.0275	47.9339	38.292	41.0468	43.1129
OK513321_MP	33.1497	24.977	16.9881	24.8852	30.303	15.427	24.2424	30.0275	47.9339	38.292	39.6694	43.1129
OK513322_MP	32.6905	25.3444	17.0799	24.8852	28.9256	15.7025	25.3444	30.0275	47.9339	38.292	41.0468	43.1129
OK513323_MP	33.3333	24.7934	17.7227	24.1506	30.303	17.0799	23.9669	28.6501	48.4848	38.0165	41.0468	43.2507
OK513324_MP	32.7824	25.3444	16.8962	24.977	28.9256	15.427	25.3444	30.303	47.6584	38.292	40.7713	42.9752
OK513325_MP	32.7824	25.3444	16.9881	24.8852	28.9256	15.7025	25.3444	30.0275	47.6584	38.292	41.0468	42.9752
OK513326_MP	32.6905	25.3444	17.1717	24.7934	28.9256	15.978	25.3444	29.7521	47.9339	38.292	41.3223	43.1129
OK513327_MP	32.8742	25.1607	17.1717	24.7934	29.4766	15.978	24.7934	29.7521	47.9339	38.292	40.7713	43.1129
OK513328_MP	32.8742	25.1607	17.1717	24.7934	29.4766	15.978	24.7934	29.7521	47.9339	38.292	40.7713	43.1129
OK513329_MP	32.6905	25.3444	17.0799	24.8852	28.9256	15.7025	25.3444	30.0275	47.9339	38.292	41.0468	43.1129
OK513330_MP	32.7824	25.1607	17.0799	24.977	29.2011	15.7025	25.0689	30.0275	47.6584	38.292	40.7713	42.9752
OK513331_MP	32.5069	25.6198	16.9881	24.8852	28.9256	15.427	25.3444	30.303	48.4848	38.5675	40.7713	43.5262
OK513332_MP	32.6905	25.3444	17.1717	24.7934	28.9256	15.978	25.3444	29.7521	47.9339	38.292	41.3223	43.1129
OK513335_MP	32.7824	25.2525	17.0799	24.8852	29.2011	15.7025	25.0689	30.0275	47.9339	38.292	40.7713	43.1129
OK513336_MP	32.5069	25.528	17.1717	24.7934	28.9256	15.978	25.3444	29.7521	48.2094	38.5675	41.3223	43.3885
OK513337_MP	32.6905	25.3444	17.0799	24.8852	28.9256	15.7025	25.3444	30.0275	47.9339	38.292	41.0468	43.1129
OK513338_MP	32.7824	25.3444	16.8962	24.977	28.9256	15.427	25.3444	30.303	47.6584	38.292	40.7713	42.9752
OK513339_MP	33.3333	24.8852	17.539	24.2424	30.303	16.8044	24.2424	28.6501	48.4848	37.741	41.0468	43.1129
OK513340_MP	32.7824	25.2525	17.0799	24.8852	29.2011	15.7025	25.0689	30.0275	47.9339	38.292	40.7713	43.1129
OK513341_MP	32.6905	25.3444	17.0799	24.8852	28.9256	15.7025	25.3444	30.0275	47.9339	38.292	41.0468	43.1129
OK513347_MP	33.3333	24.8852	17.4472	24.3343	30.5785	16.2534	23.9669	29.2011	48.4848	38.292	40.2204	43.3884
OK513348_MP	32.7824	25.3444	16.9881	24.8852	28.9256	15.7025	25.3444	30.0275	47.6584	38.292	41.0468	42.9752
OK513349.1_MP	32.7824	25.2525	17.0799	24.8852	28.9256	15.7025	25.3444	30.0275	47.9339	38.0165	41.0468	42.9752
Average	32.7924	25.0649	17.3414	24.8014	29.3089	15.966	24.9311	29.794	48.2932	38.0285	40.8971	43.1608

## Sheet: CP nucleic acid compo
CP nucleic acid composition
ID	A%	G%	C%	U%	A3%	C3%	G3%	U3%	GC1	GC2	GC3	GC12
AJ318061_CP	34.6154	22.5275	19.0476	23.8095	32.967	17.8571	19.5055	29.6703	46.978	40.3846	37.3626	43.6813
EU857539_CP	34.8901	21.978	18.6813	24.4505	32.967	17.033	19.2308	30.7692	45.8791	39.8352	36.2637	42.8572
EU857540_CP	34.2491	22.7106	18.8645	24.1758	31.5934	17.5824	20.3297	30.4945	46.7033	40.1099	37.9121	43.4066
FJ009367_CP	34.7985	22.3443	19.3223	23.5348	33.2418	18.4066	19.2308	29.1209	47.2527	40.1099	37.6374	43.6813
LC717799_CP	34.4353	22.5895	19.1001	23.8751	31.9559	17.9063	20.3857	29.7521	46.832	39.9449	38.292	43.3884
LC758583_CP	34.707	22.619	18.7729	23.9011	31.8681	18.1319	20.8791	29.1209	45.3297	39.8352	39.011	42.5825
LC758584_CP	35.0685	22.2831	19.1781	23.4703	33.6986	18.9041	18.9041	28.4932	46.5753	40	37.8082	43.2876
MF784853_CP	34.3407	22.8022	19.1392	23.7179	31.8681	17.8571	20.6044	29.6703	47.2527	40.1099	38.4615	43.6813
MF784854_CP	34.6154	22.5275	19.1392	23.7179	32.4176	18.1319	20.0549	29.3956	46.7033	40.1099	38.1868	43.4066
MF784855_CP	34.6154	22.5275	19.1392	23.7179	32.4176	18.1319	20.0549	29.3956	46.978	39.8352	38.1868	43.4066
MF784856_CP	34.707	22.4359	19.1392	23.7179	32.6923	18.1319	19.7802	29.3956	46.978	39.8352	37.9121	43.4066
MG572236_CP	34.6154	22.5275	19.1392	23.7179	32.4176	18.1319	20.0549	29.3956	46.978	39.8352	38.1868	43.4066
MH144344_CP	34.707	23.1685	19.2308	22.8938	33.7912	18.956	20.6044	26.6484	47.8022	39.8352	39.5604	43.8187
OL871235_CP	35.8059	21.978	19.3223	22.8938	36.5385	20.0549	17.3077	26.0989	46.1538	40.3846	37.3626	43.2692
OR838782_CP	34.9862	21.9467	18.8246	24.2424	33.8843	17.6309	17.3554	31.1295	47.3829	39.9449	34.9862	43.6639
MN495980_CP	34.6154	22.5275	19.2308	23.6264	32.4176	18.4066	20.0549	29.1209	46.978	39.8352	38.4615	43.4066
MT038390_CP	34.7985	22.3443	18.6813	24.1758	32.6923	17.3077	19.5055	30.4945	46.1538	40.1099	36.8132	43.1319
MT863785_CP	34.7985	22.4359	18.956	23.8095	33.5165	18.1319	19.2308	29.1209	46.7033	40.1099	37.3626	43.4066
OR855671_CP	34.9817	22.4359	17.4908	25.0916	32.4176	15.3846	19.5055	32.6923	44.2308	40.6593	34.8901	42.4451
MW713063_CP	34.3407	22.5275	18.0403	25.0916	30.7692	17.033	20.8791	31.3187	44.7802	39.011	37.9121	41.8956
JN900477_CP	34.0761	23.0269	19.2201	23.6769	31.1978	19.2201	20.3343	29.2479	47.0752	40.1114	39.5543	43.5933
MH427033_CP	33.9744	22.9853	18.5897	24.4505	29.3956	17.3077	21.7033	31.5934	45.6044	40.1099	39.011	42.8572
OK513320_CP	34.0659	22.8938	18.5897	24.4505	29.3956	17.3077	21.7033	31.5934	45.6044	39.8352	39.011	42.7198
OK513321_CP	34.1575	22.8022	18.5897	24.4505	29.6703	17.3077	21.4286	31.5934	45.6044	39.8352	38.7363	42.7198
OK513322_CP	34.0659	22.8938	18.5897	24.4505	29.3956	17.3077	21.7033	31.5934	45.6044	39.8352	39.011	42.7198
OK513323_CP	34.0659	23.0769	18.6813	24.1758	31.044	17.5824	21.1538	30.2198	45.8791	40.6593	38.7363	43.2692
OK513324_CP	33.9744	22.9853	18.6813	24.359	29.3956	17.5824	21.7033	31.3187	45.6044	40.1099	39.2857	42.8572
OK513325_CP	33.9744	22.9853	18.5897	24.4505	29.3956	17.3077	21.7033	31.5934	45.6044	40.1099	39.011	42.8572
OK513326_CP	34.0659	22.8938	18.5897	24.4505	29.3956	17.3077	21.7033	31.5934	45.6044	39.8352	39.011	42.7198
OK513327_CP	34.1575	22.8022	18.5897	24.4505	29.3956	17.3077	21.7033	31.5934	45.3297	39.8352	39.011	42.5825
OK513328_CP	34.1575	22.8022	18.5897	24.4505	29.3956	17.3077	21.7033	31.5934	45.3297	39.8352	39.011	42.5825
OK513329_CP	34.0659	22.8938	18.5897	24.4505	29.3956	17.3077	21.7033	31.5934	45.6044	39.8352	39.011	42.7198
OK513330_CP	34.0659	22.8938	18.4982	24.5421	29.3956	17.033	21.7033	31.8681	45.6044	39.8352	38.7363	42.7198
OK513331_CP	34.0659	22.8938	18.6813	24.359	29.3956	17.5824	21.7033	31.3187	45.6044	39.8352	39.2857	42.7198
OK513332_CP	34.0659	22.8938	18.5897	24.4505	29.6703	17.3077	21.4286	31.5934	45.6044	40.1099	38.7363	42.8572
OK513335_CP	34.0659	22.8938	18.5897	24.4505	29.3956	17.3077	21.7033	31.5934	45.6044	39.8352	39.011	42.7198
OK513336_CP	33.8828	23.0769	18.6813	24.359	29.1209	17.5824	21.978	31.3187	45.6044	40.1099	39.5604	42.8572
OK513337_CP	34.1575	22.8022	18.4982	24.5421	29.3956	17.033	21.7033	31.8681	45.3297	39.8352	38.7363	42.5825
OK513338_CP	34.0659	22.8938	18.5897	24.4505	29.6703	17.3077	21.4286	31.5934	45.6044	40.1099	38.7363	42.8572
OK513339_CP	34.4322	22.8938	18.7729	23.9011	31.8681	17.033	20.8791	30.2198	46.4286	40.6593	37.9121	43.544
OK513340_CP	34.0659	22.8938	18.5897	24.4505	29.3956	17.3077	21.7033	31.5934	45.6044	39.8352	39.011	42.7198
OK513341_CP	33.9744	22.9853	18.6813	24.359	29.1209	17.5824	21.978	31.3187	45.6044	39.8352	39.5604	42.7198
OK513347_CP	34.0659	23.0769	18.5897	24.2674	30.7692	17.3077	21.4286	30.4945	45.8791	40.3846	38.7363	43.1319
OK513348_CP	33.9744	22.9853	18.5897	24.4505	29.3956	17.3077	21.7033	31.5934	45.6044	40.1099	39.011	42.8572
MH427034_CP	34.0659	23.0769	18.6813	24.1758	30.7692	17.5824	21.4286	30.2198	45.8791	40.3846	39.011	43.1319
OK513349_CP	34.1575	22.8022	18.5897	24.4505	29.6703	17.3077	21.4286	31.5934	45.6044	39.8352	38.7363	42.7198
Average	34.3608	22.7248	18.7598	24.1545	31.0791	17.6489	20.737	30.535	46.0573	40.0108	38.3859	43.034
