# Supplementary material for: Codon Usage Bias Analysis of Citrus Leaf Blotch Virus
Source: Viruses. 2025 Nov 12;17(11):1497. doi: 10.3390/v17111497 (PMC12656731; doi:10.3390/v17111497)
Supplement: Supplementary file 1 [file viruses-17-01497-s001.zip › viruses-3955898-Table S3. RSCU values of CLBV coding regions across host-associated sequences sets.xlsx]

## Sheet: Sheet1
		CP			MP			Poly Protein
		Citrus	Actinidia	All	Citrus	Actinidia	All	Citrus	Actinidia	All
codon	amino acid	RSCU
AAA	Lys	1.32963	1.3929	1.36115	1.26647	1.23986	1.2377	1.30839	1.22229	1.25735
AAG		0.670375	0.607096	0.638852	0.733527	0.760138	0.762302	0.691605	0.777712	0.742655
AAC	Asn	0.460054	0.413411	0.433075	0.759649	0.636752	0.685126	0.56638	0.626327	0.600885
AAT		1.53995	1.58659	1.56693	1.24035	1.36325	1.31487	1.43362	1.37367	1.39911
ACA	Thr	1.56584	1.82414	1.7165	0.795676	1.4834	1.19762	1.26332	1.24389	1.2392
ACC		0.379289	0.893728	0.687006	1.00972	1.38988	1.22852	0.836351	0.800903	0.829675
ACG		0.598384	0.434793	0.495746	0.562922	0.238866	0.381372	0.411938	0.32789	0.362343
ACT		1.45649	0.847337	1.10075	1.63168	0.887854	1.19249	1.48839	1.62732	1.56879
TCA	Ser	1.88778	1.4229	1.60951	1.38151	1.5	1.47238	1.92406	1.62555	1.75122
TCC		0.343743	0.422634	0.389317	0.888008	0.830769	0.852429	1.1577	0.899284	1.01465
TCG		0.246894	0.391865	0.321856	0.232584	0.507692	0.382465	0.277403	0.41784	0.353429
TCT		1.18172	1.3696	1.28853	1.51944	0.961538	1.17777	1.04915	1.35991	1.23154
AGC		0.953694	0.854112	0.917705	0.457221	0.830769	0.696903	0.741165	0.989884	0.873777
AGT		1.38616	1.53889	1.47308	1.52124	1.36923	1.41806	0.850514	0.707535	0.775377
ATA	Ile	1.11047	1.09058	1.11215	0.899722	1.05927	1.00243	0.60624	0.722351	0.674623
ATC		1.0338	0.901346	0.941169	0.842191	0.461609	0.627345	0.898344	0.737867	0.805772
ATT		0.855725	1.00808	0.946685	1.25809	1.47913	1.37022	1.49542	1.53978	1.5196
CAG	Gln	0.831132	0.961538	0.919175	1.3383	1.21099	1.26095	0.925099	0.923159	0.923641
CAA		1.16887	1.03846	1.08082	0.661701	0.789011	0.739051	1.0749	1.07684	1.07636
CAC	His	0.555776	0.539835	0.552105	0.059259	0.666667	0.43913	0.697856	0.661252	0.681284
CAT		1.44422	1.46016	1.4479	1.94074	1.33333	1.56087	1.30214	1.33875	1.31872
CCA	Pro	2.57485	2.44762	2.47743	1.57436	1.67692	1.66823	1.69686	1.4303	1.54289
CCC		0.063492	0.010989	0.0426501	0.767521	0.476923	0.578595	0.705723	0.668556	0.690014
CCG		0.285877	0.506227	0.433954	0.105983	1.04615	0.641472	0.394522	0.514355	0.460093
CCT		1.07578	1.03516	1.04596	1.55214	0.8	1.11171	1.20289	1.38679	1.30701
AGA	Arg	3.64503	3.32895	3.43799	3.05706	3.32033	3.19491	2.64577	3.14665	2.91922
AGG		1.87963	2.58846	2.31594	1.23672	2.12582	1.81225	2.17264	1.78215	1.95319
CGA		0.173782	0.024291	0.0882532	0.819298	0.21978	0.444819	0.302836	0.30508	0.31009
CGC		0	0	0	0.574561	0.231319	0.355574	0.330925	0.176089	0.242123
CGG		0	0.046154	0.026087	0.033417	0.045604	0.0388526	0.302207	0.244533	0.273184
CGT		0.301559	0.012146	0.131732	0.278947	0.057143	0.153591	0.245624	0.345504	0.302194
CTA	Leu	0.487821	0.10041	0.279893	0.684487	0.466352	0.557106	0.507284	0.387108	0.447764
CTC		1.18486	1.28531	1.22569	0.477754	0.526263	0.521253	0.804157	0.711179	0.753794
CTG		1.13925	1.05412	1.07848	1.75707	1.07912	1.34169	0.91893	1.00593	0.957887
CTT		0.793601	0.962451	0.892834	0.424003	1.32965	0.95783	1.1942	1.13553	1.15
TTA		0.698244	0.500456	0.593563	0.62145	0.796429	0.726354	1.00357	0.772402	0.873115
TTG		1.69623	2.09726	1.92954	2.03523	1.80219	1.89577	1.57186	1.98785	1.81744
GAA	Glu	1.07756	0.879399	0.964564	1.13537	0.871599	0.99437	1.2952	1.2734	1.27545
GAG		0.922441	1.1206	1.03544	0.864633	1.1284	1.00563	0.704798	0.726595	0.724552
GAC	Asp	0.986219	0.693725	0.798571	0.636508	0.533516	0.570186	0.652313	0.569512	0.607703
GAT		1.01378	1.30628	1.20143	1.36349	1.46648	1.42981	1.34769	1.43049	1.3923
GCA	Ala	1.69346	1.36706	1.5034	2.04756	1.62675	1.77866	1.42714	1.41271	1.4238
GCC		0.804121	1.12587	0.983691	0.551312	0.70216	0.677016	0.921795	1.08977	1.01707
GCG		0.304017	0.382284	0.343231	0.228006	0.149299	0.180047	0.474467	0.289782	0.364663
GCT		1.1984	1.12478	1.16967	1.17313	1.52179	1.36428	1.1766	1.20773	1.19446
GGA	Gly	1.85839	1.87531	1.84711	0.712281	1.24396	1.034	1.15396	1.0253	1.07317
GGC		0.482934	0.487915	0.479529	0.615205	0.614286	0.609676	0.728849	0.761764	0.753099
GGG		1.03922	0.801757	0.899601	0.747368	1.19744	1.02143	0.935333	1.05967	1.0094
GGT		0.619463	0.835016	0.773756	1.92515	0.944322	1.33489	1.18186	1.15327	1.16434
GTA	Val	0.863655	0.344814	0.575905	0.644786	0.412297	0.52197	0.681743	0.413419	0.525166
GTC		0.550577	0.123839	0.309971	0.422906	0.859033	0.68765	0.885872	0.913569	0.904439
GTG		1.56094	1.91641	1.76384	1.54632	1.10939	1.27464	0.887915	1.23865	1.09704
GTT		1.02483	1.61494	1.35029	1.38598	1.61929	1.51574	1.54447	1.43437	1.47335
TAC	Tyr	0.718559	0.791209	0.757095	0.111111	0.429487	0.297101	0.841722	0.928121	0.895032
TAT		1.28144	1.20879	1.2429	1.88889	1.57051	1.7029	1.15828	1.07188	1.10497
TGC	Cys	0.055556	0	0.0217391	1.82222	0.933333	1.29275	0.814216	0.91539	0.883863
TGT		1.94444	2	1.97826	0.177778	1.06667	0.707246	1.18578	1.08461	1.11614
TTC	Phe	1.06276	0.805681	0.912311	0.703704	0.747863	0.741546	0.711755	0.779981	0.754044
TTT		0.93724	1.19432	1.08769	1.2963	1.25214	1.25845	1.28825	1.22002	1.24596
