# Supplementary material for: Codon Usage Bias Analysis of Citrus Leaf Blotch Virus
Source: Viruses. 2025 Nov 12;17(11):1497. doi: 10.3390/v17111497 (PMC12656731; doi:10.3390/v17111497)
Supplement: Supplementary file 1 [file viruses-17-01497-s001.zip › viruses-3955898-Table S4. Dinucleotide analysis.xlsx]

## Sheet: Dinucleotide analyses
		polyprotein							MP							CP
		Word	Obs Count	Obs Frequency	Exp Frequency	Obs/Exp Frequency			Word	Obs Count	Obs Frequency	Exp Frequency	Obs/Exp Frequency			Word	Obs Count	Obs Frequency	Exp Frequency	Obs/Exp Frequency
		AA	29241	0.107183	0.0625	1.71493			AA	5851	0.116908	0.0625	1.87052			AA	5971	0.11902	0.0625	1.90432
		AC	11974	0.0438909	0.0625	0.702254			AC	2254	0.0450368	0.0625	0.720588			AC	2759	0.0549952	0.0625	0.879923
		AG	18724	0.0686331	0.0625	1.09813			AG	4303	0.0859775	0.0625	1.37564			AG	4181	0.08334	0.0625	1.33344
		AT	24074	0.0882436	0.0625	1.4119			AT	3974	0.0794038	0.0625	1.27046			AT	4315	0.086011	0.0625	1.37618
		CA	19165	0.0702496	0.0625	1.12399			CA	4059	0.0811021	0.0625	1.29763			CA	4514	0.0899777	0.0625	1.43964
		CC	8905	0.0326414	0.0625	0.522262			CC	1532	0.0306106	0.0625	0.48977			CC	1535	0.0305972	0.0625	0.489555
		CG	5010	0.0183642	0.0625	0.293828			CG	801	0.0160046	0.0625	0.256074			CG	820	0.0163451	0.0625	0.261521
		CT	14022	0.0513978	0.0625	0.822365			CT	2295	0.045856	0.0625	0.733696			CT	2551	0.0508491	0.0625	0.813586
		GA	23492	0.0861103	0.0625	1.37776			GA	4242	0.0847586	0.0625	1.35614			GA	4407	0.0878448	0.0625	1.40552
		GC	10101	0.0370254	0.0625	0.592406			GC	2599	0.0519301	0.0625	0.830882			GC	2670	0.0532212	0.0625	0.851539
		GG	15308	0.0561117	0.0625	0.897787			GG	2983	0.0596028	0.0625	0.953645			GG	2492	0.0496731	0.0625	0.79477
		GT	12575	0.0460938	0.0625	0.737502			GT	2731	0.0545676	0.0625	0.873082			GT	1824	0.0363578	0.0625	0.581725
		TA	12114	0.044404	0.0625	0.710465			TA	2229	0.0445372	0.0625	0.712596			TA	2316	0.0461649	0.0625	0.738638
		TC	16122	0.0590954	0.0625	0.945527			TC	2302	0.0459958	0.0625	0.735934			TC	2456	0.0489555	0.0625	0.783288
		TG	22435	0.0822358	0.0625	1.31577			TG	4469	0.0892943	0.0625	1.42871			TG	3918	0.0780976	0.0625	1.24956
		TT	29551	0.10832	0.0625	1.73311			TT	3424	0.0684143	0.0625	1.09463			TT	3439	0.0685497	0.0625	1.09679

## Sheet: CPB analyses
		RP	MP	CP
	Dinucleotide	Codon_Pair_Frequency	Codon_Pair_Frequency	Codon_Pair_Frequency
	TG	0.130408	0.14773	0.1581
	AA	0.0894981	0.108455	0.123293
	CA	0.086726	0.106774	0.103223
	AG	0.0838659	0.0875571	0.0873472
	GA	0.0730857	0.0812515	0.0730889
	GG	0.0728767	0.0723036	0.0600288
	AT	0.0686196	0.0673192	0.0576324
	TA	0.0662545	0.0544079	0.0561347
	TT	0.0598304	0.0485828	0.0560149
	GC	0.0563873	0.0478021	0.0458902
	AC	0.0500842	0.0435383	0.0416966
	CT	0.0390069	0.0407759	0.0409178
	TC	0.0335838	0.0401754	0.0359454
	GT	0.0311857	0.020478	0.0278577
	CG	0.0294697	0.0184963	0.021687
	CC	0.0291177	0.0143526	0.0111431

## Sheet: Selection pressure analysis
	Gene	Selection Mode	dN/dS	Site Proportion(%)
	Polyprotein	Purifying Selection	0.001	42.685
		Purifying Selection	0.207	57.262
		Episodic Positive Selection	50.51	0.053
	MP	Purifying Selection (Global)	0.0207	100
	CP	Purifying Selection	0.044	89.542
		Purifying Selection	0.048	10.211
		Episodic Positive Selection	65.717	0.246
